# Supplementary material for: Spatiotemporal patterns of lower-band whistler mode waves in the magnetosphere of Earth
Source: Nat Commun. 2026 Jul 30;17:7569. doi: 10.1038/s41467-026-75552-1 (PMC13424088; doi:10.1038/s41467-026-75552-1)
Supplement: Supplementary file 16 — Source Data [file 41467_2026_75552_MOESM16_ESM.xlsx]

## Sheet: Fig.1a
"Figure 1a"	o_LB_MAPS__2024Jun25_075522bb.ps PAGE#230
" Bw2 [pT2] \ MLT[h]:"	-1	1	3	5	7	9	11	13	15	17	19	21	23	25
0.00681	0	0	0	0	0	0	0	0	0	0	0	0	0	0
0.0147	0	0	0	0	0	0	0	0	0	0	0	0	0	0
0.0316	0	6460	5460	5080	4020	2950	2350	3060	4610	5710	10400	9870	6280	0
0.0681	0	47500	44000	50300	49900	45200	53200	54000	55500	59800	61400	44900	43400	0
0.147	0	81000	82900	101000	110000	92800	104000	108000	116000	124000	113000	80100	73700	0
0.316	0	94500	105000	138000	168000	154000	166000	167000	176000	180000	159000	99800	84900	0
0.681	0	98600	116000	156000	227000	239000	254000	254000	258000	242000	188000	113000	85100	0
1.47	0	87300	111000	154000	228000	297000	332000	341000	323000	278000	190000	111000	75600	0
3.16	0	74000	97600	136000	193000	265000	346000	377000	358000	280000	179000	93400	62200	0
6.81	0	64600	83800	118000	165000	211000	293000	340000	350000	263000	159000	81000	51700	0
14.7	0	56200	75900	109000	149000	184000	254000	314000	325000	259000	148000	76200	46200	0
31.6	0	51200	70000	98400	143000	176000	234000	294000	293000	242000	138000	68100	44600	0
68.1	0	44900	63800	92000	137000	170000	219000	279000	271000	224000	123000	63700	39600	0
147	0	39000	54400	83500	125000	163000	199000	243000	234000	180000	95400	50700	29900	0
316	0	32100	47000	76400	115000	146000	168000	195000	178000	131000	60500	33900	22100	0
681	0	25700	37600	65000	99600	122000	130000	142000	120000	79600	35800	19800	16100	0
1470	0	20400	30800	52100	83900	98300	94500	93800	67800	41800	16200	9360	11700	0
3160	0	16600	24800	39700	63800	70600	60400	55100	33600	18800	6530	4860	8740	0
6810	0	14000	19700	29100	42500	45300	34500	27300	14300	6860	2690	2530	6600	0
14700	0	11200	15100	20700	24500	25500	17800	11800	5400	2190	1060	1550	5260	0
31600	0	8450	10400	12200	12000	11900	7530	4650	1620	618	311	1030	3740	0
68100	0	5200	5890	6170	4790	4350	2700	1340	386	119	111	676	2440	0
147000	0	2290	2620	2250	1620	1260	835	322	97	16	40	300	1160	0
316000	0	767	811	563	458	269	227	66	16	1	14	58	369	0
681000	0	109	115	111	66	39	47	7	1	0	4	4	72	0
1470000	0	9	11	8	3	3	4	8	0	0	1	1	4	0
" occurrence% :"	NaN	38.2	47	62.1	80.8	89.4	89.8	88.8	83.1	73.2	52.9	35.3	32.6	NaN
" average :"	NaN	1890	1820	1420	1050	871	565	371	216	146	109	264	1140	NaN
" occ*average :"	NaN	723	853	885	849	779	508	329	180	107	58	93	371	NaN
" -2sigma quantile :"	NaN	0.0618	0.0704	0.0784	0.0945	0.112	0.113	0.119	0.112	0.0947	0.0708	0.0609	0.0589	NaN
" -1sigma quantile :"	NaN	0.229	0.317	0.376	0.486	0.701	0.772	0.871	0.783	0.567	0.344	0.261	0.201	NaN
" median :"	NaN	3.02	4.41	6.13	7.68	8.87	8.82	10.3	9.26	7.5	3.84	2.8	2.03	NaN
" +1sigma quantile :"	NaN	206	320	408	449	427	281	224	174	129	78.5	76.1	91.5	NaN
" +2sigma quantile :"	NaN	18200	17500	13800	9330	8330	4480	3300	1870	1300	829	956	7270	NaN

## Sheet: Fig.1b
"Figure 1b"	o_LB_MAPS__2024Jun25_075522bb.ps PAGE#231
" Bw2 [pT2] \ MLT[h]:"	-1	1	3	5	7	9	11	13	15	17	19	21	23	25
0.00681	0	0	0	0	0	0	0	0	0	0	0	0	0	0
0.0147	0	0	0	0	0	0	0	0	0	0	0	0	0	0
0.0316	0	17000	10500	10200	6870	2580	1160	1310	2520	5780	11900	13300	18300	0
0.0681	0	40700	29000	27300	18800	11500	6390	6320	9480	17100	26600	27200	42200	0
0.147	0	47300	38700	51400	44600	29300	16500	15100	24500	41000	49600	38900	53100	0
0.316	0	42800	37700	64300	65800	45200	28600	24000	38400	63200	63900	42900	51600	0
0.681	0	38300	33500	68300	83400	67100	50200	41700	60700	85000	77500	46500	48700	0
1.47	0	26200	25200	58800	86100	87800	77400	64700	79200	101000	71100	35500	36100	0
3.16	0	14500	15400	45500	81000	87500	102000	85000	93600	96500	56100	22400	22200	0
6.81	0	8390	10400	33200	69900	73600	98900	92800	92100	83500	42800	15800	12100	0
14.7	0	5540	8040	27500	64300	68400	84500	92500	91200	73300	34100	13000	7950	0
31.6	0	3940	6600	23300	62700	69700	83400	92700	93300	69000	30300	11400	5220	0
68.1	0	2770	5670	20000	62900	72500	85400	97000	94900	67000	26600	9060	3950	0
147	0	1790	3820	14300	60600	75700	89800	105000	95900	57300	22200	6220	2830	0
316	0	1330	2480	11100	55700	76900	96000	111000	90600	44500	15900	2960	1650	0
681	0	646	1310	7560	44500	72700	89100	98200	70500	29300	9860	1470	487	0
1470	0	259	676	4430	34000	61800	79300	73100	47300	15600	4570	546	199	0
3160	0	149	295	2230	20000	43400	57700	41500	22500	5650	1530	86	105	0
6810	0	68	97	862	9040	21500	28400	16500	7600	1580	415	15	126	0
14700	0	28	23	252	3030	7470	8770	5350	1610	306	57	3	47	0
31600	0	1	7	32	727	1740	1880	980	215	26	14	0	20	0
68100	0	0	2	2	108	359	380	124	21	8	6	0	1	0
147000	0	0	0	0	7	86	79	7	3	1	0	0	0	0
316000	0	0	0	0	2	25	8	5	0	2	0	0	0	0
681000	0	0	0	0	0	9	0	3	0	0	0	0	0	0
1470000	0	0	0	0	0	1	0	3	0	0	0	0	0	0
" occurrence% :"	NaN	22.1	18.8	37.2	73	90.3	95.9	95.6	87.6	73.3	46.9	29.8	25.9	NaN
" average :"	NaN	13.8	28	80.9	362	702	770	570	322	128	64.2	19.2	16.2	NaN
" occ*average :"	NaN	3.05	5.26	30.1	264	634	738	545	282	93.7	30.1	5.72	4.18	NaN
" -2sigma quantile :"	NaN	0.0299	0.0339	0.0474	0.0834	0.132	0.221	0.231	0.152	0.0894	0.0474	0.0338	0.031	NaN
" -1sigma quantile :"	NaN	0.0766	0.0943	0.184	0.481	0.995	2.04	2.62	1.37	0.519	0.212	0.115	0.085	NaN
" median :"	NaN	0.337	0.456	1.27	8.51	27.1	44.6	55.3	25.9	5.85	1.7	0.71	0.407	NaN
" +1sigma quantile :"	NaN	2.13	6.2	31.7	342	863	1060	829	433	137	42	9.71	3.07	NaN
" +2sigma quantile :"	NaN	71.7	206	794	3770	6880	7440	4570	3130	1270	684	188	79.4	NaN

## Sheet: Fig.1c
"Figure 1c"	o_LB_MAPS__2024Jun25_075522bb.ps PAGE#232
" Bw2 [pT2] \ MLT[h]:"	-1	1	3	5	7	9	11	13	15	17	19	21	23	25
0.00681	0	0	0	0	0	0	0	0	0	0	0	0	0	0
0.0147	0	0	0	0	0	0	0	0	0	0	0	0	0	0
0.0316	0	1790	1740	1260	471	132	70	58	198	662	1060	1600	1960	0
0.0681	0	5040	4320	2970	1270	843	432	529	729	1920	2680	4080	5680	0
0.147	0	7630	6960	8960	6250	4130	1340	1390	2650	6770	9770	8440	10800	0
0.316	0	7180	6620	11900	9090	5220	2280	2260	4630	8760	11900	8340	9950	0
0.681	0	6660	5930	14400	13300	7630	4360	3280	6210	12300	14600	8940	9750	0
1.47	0	5580	4930	14000	16100	11300	7420	4890	9310	14500	16000	9860	7100	0
3.16	0	4010	3910	11100	16200	13900	10200	8360	12300	15200	13300	7050	4470	0
6.81	0	2260	2430	7980	15000	15500	11700	13800	13700	15500	9510	4250	2620	0
14.7	0	1300	1680	5710	13500	15700	14300	15200	15300	14700	8550	3430	1340	0
31.6	0	1030	1590	4230	13100	17500	18200	18800	17200	16400	7650	3330	694	0
68.1	0	592	1390	3180	13900	20200	22900	20600	19000	18000	6670	2640	555	0
147	0	399	518	2150	12300	21100	24800	22700	21600	15200	4290	1030	371	0
316	0	86	166	1080	8890	19100	25000	24900	20200	10500	2850	338	21	0
681	0	19	86	748	4910	14500	21300	24400	13900	6900	1240	18	5	0
1470	0	2	34	358	1820	8360	16300	15700	8820	2350	257	2	2	0
3160	0	0	16	97	491	3780	8860	5710	3760	555	34	0	2	0
6810	0	1	9	4	121	858	2500	1290	573	111	1	1	0	0
14700	0	0	7	0	7	113	472	211	89	10	0	0	0	0
31600	0	0	0	0	0	2	103	48	0	0	0	0	0	0
68100	0	0	0	0	0	0	0	4	0	0	0	0	0	0
147000	0	0	0	0	0	0	0	0	0	0	0	0	0	0
316000	0	0	0	0	0	0	0	0	0	0	0	0	0	0
681000	0	0	0	0	0	0	0	0	0	0	0	0	0	0
1470000	0	0	0	0	0	0	0	0	0	0	0	0	0	0
" occurrence% :"	NaN	18.5	19.7	42.6	78.5	91.9	96.7	96.6	91.6	77	48.5	26.1	23	NaN
" average :"	NaN	5.63	15.7	28.7	101	295	559	461	301	116	34.7	10.9	3.75	NaN
" occ*average :"	NaN	1.04	3.09	12.2	79.5	272	541	446	276	88.9	16.9	2.85	0.861	NaN
" -2sigma quantile :"	NaN	0.0353	0.0353	0.0608	0.129	0.187	0.496	0.459	0.231	0.118	0.0754	0.0439	0.0375	NaN
" -1sigma quantile :"	NaN	0.101	0.111	0.239	0.715	2.08	6.68	7.92	2.81	0.784	0.299	0.16	0.112	NaN
" median :"	NaN	0.477	0.602	1.46	8.43	43.8	114	115	54.2	13.6	2.09	1.03	0.446	NaN
" +1sigma quantile :"	NaN	3.88	7.3	16.6	149	452	942	863	468	178	39.4	12.5	2.88	NaN
" +2sigma quantile :"	NaN	56.1	95.1	270	902	2590	4270	3490	2520	952	378	99	35.6	NaN

## Sheet: Fig.1d
"Figure 1d"	o_LB_MAPS__2024Jun25_075522bb.ps PAGE#208
"Bw2 [pT2] \ |MLat| [d:"	-2.5	2.5	7.5	12.5	17.5	22.5	27.5	32.5	37.5	42.5	47.5	52.5	57.5	62.5
0.00681	0	0	0	0	0	0	0	0	0	0	0	0	0	0
0.0147	0	0	0	0	0	0	0	0	0	0	0	0	0	0
0.0316	0	3010	3510	6450	8040	10800	13600	12600	7480	3850	1080	247	77	19
0.0681	0	54300	40100	47200	50000	34300	37500	28200	15900	9040	3390	915	264	94
0.147	0	113000	82400	89000	89400	52800	55000	44200	29900	17000	8610	3030	1200	541
0.316	0	158000	117000	116000	113000	58900	63300	51500	36900	19300	9960	3780	1780	989
0.681	0	188000	146000	134000	129000	64300	65100	53900	40200	22500	11400	4390	1960	902
1.47	0	183000	153000	129000	115000	58100	58100	45200	34700	21600	12300	5120	1630	762
3.16	0	162000	138000	108000	92700	44700	44900	38300	28400	18300	11300	4420	1250	423
6.81	0	140000	120000	92800	78500	34900	33800	30000	23300	14200	8850	3590	1080	255
14.7	0	124000	108000	86700	70700	32000	28600	25600	19300	11500	7110	2800	712	139
31.6	0	114000	99200	81300	67700	28500	26700	24000	17300	10300	6610	2600	482	93
68.1	0	104000	95100	75800	63000	28000	25800	22200	15400	9990	6580	2140	323	62
147	0	92900	84200	67600	56800	25500	22400	19300	13400	8230	5170	1700	229	11
316	0	84700	75100	60500	50200	23300	20300	16200	10800	6240	2840	1040	92	5
681	0	75400	62500	50300	39700	18800	16100	12100	7010	3920	1190	616	37	0
1470	0	65800	51700	39200	30500	14400	12700	8110	4160	1490	530	165	31	0
3160	0	54300	40400	29000	21300	10000	7270	3780	1560	416	183	4	1	0
6810	0	43000	29800	19400	13100	5430	3130	1120	392	91	44	0	0	0
14700	0	32900	20600	11600	6440	2070	993	218	52	3	11	0	0	0
31600	0	22300	12700	5560	2590	534	210	20	3	0	0	0	0	0
68100	0	12700	6240	2320	789	61	49	2	0	0	0	0	0	0
147000	0	5390	2560	672	163	4	3	0	0	0	0	0	0	0
316000	0	1670	722	158	48	2	0	0	0	0	0	0	0	0
681000	0	231	136	31	3	0	0	0	0	0	0	0	0	0
1470000	0	20	9	2	0	0	0	0	0	0	0	0	0	0
" occurrence% :"	NaN	67.1	63.6	53.2	46.5	40.7	37.8	36.2	35.7	37.3	38.5	40.2	39	43.3
" average :"	NaN	2300	1570	824	485	311	209	125	88	64.1	53.3	43.1	17.9	4.1
" occ*average :"	NaN	1540	998	438	225	127	79.3	45.4	31.5	23.9	20.5	17.3	6.99	1.78
" -2sigma quantile :"	NaN	0.0847	0.087	0.0714	0.0646	0.0489	0.0438	0.0411	0.0447	0.0476	0.0643	0.0807	0.0823	0.0913
" -1sigma quantile :"	NaN	0.405	0.449	0.335	0.275	0.191	0.171	0.174	0.197	0.204	0.274	0.322	0.247	0.222
" median :"	NaN	6.77	7.52	4.56	3.37	2.05	1.66	1.71	1.76	1.92	2.57	2.6	1.21	0.764
" +1sigma quantile :"	NaN	623	434	298	196	160	96.2	79.7	61	58	55.7	45.2	12.2	3.96
" +2sigma quantile :"	NaN	22100	15100	7750	4430	3560	2110	1470	939	720	442	453	169	41.1

## Sheet: Fig.1e
"Figure 1e"	o_LB_MAPS__2024Jun25_075522bb.ps PAGE#217
"Bw2 [pT2] \ |MLat| [d:"	-2.5	2.5	7.5	12.5	17.5	22.5	27.5	32.5	37.5	42.5	47.5	52.5	57.5	62.5
0.00681	0	0	0	0	0	0	0	0	0	0	0	0	0	0
0.0147	0	0	0	0	0	0	0	0	0	0	0	0	0	0
0.0316	0	1820	1450	1180	965	836	989	444	202	87	31	3	7	1
0.0681	0	42700	28600	21800	14200	4990	4470	2220	1020	456	300	114	91	14
0.147	0	81900	54800	43400	31600	10300	9970	7080	4190	1510	678	330	208	96
0.316	0	125000	87200	69300	52100	17300	16000	12400	6920	2610	1070	478	390	144
0.681	0	183000	134000	105000	85900	30500	28700	21300	11400	4780	1700	778	378	341
1.47	0	245000	170000	141000	117000	48400	44300	31400	18000	7550	2910	1220	618	524
3.16	0	251000	183000	155000	135000	57700	57800	43300	28000	11300	4590	1720	1000	640
6.81	0	219000	157000	135000	122000	56800	58900	45700	30300	15300	6620	2450	1190	497
14.7	0	194000	140000	121000	114000	49400	49700	45600	32200	17500	7270	3000	1800	561
31.6	0	171000	133000	117000	108000	49500	47300	44800	34600	20600	10400	3880	2160	527
68.1	0	146000	128000	116000	109000	50500	51900	45600	34400	23500	12500	5430	2020	326
147	0	112000	115000	111000	103000	54300	55300	49400	35700	25300	13900	6270	2020	94
316	0	68400	92700	101000	101000	60500	57700	50500	38200	26700	15100	6550	1520	67
681	0	36900	66800	81600	86100	54300	53800	44500	34600	24800	15100	5040	738	9
1470	0	18800	43000	59200	67300	43100	43900	36600	28800	19200	10200	2490	199	0
3160	0	9790	25500	36700	43500	28300	28900	24600	17400	10100	3880	491	64	0
6810	0	4970	13300	19700	23800	13700	14000	10300	6890	2900	843	43	4	0
14700	0	1990	6150	9750	11700	5380	4460	2700	1570	562	121	0	0	0
31600	0	699	2660	4030	4800	1440	680	363	375	140	11	0	0	0
68100	0	204	991	1430	1420	255	167	47	35	4	0	0	0	0
147000	0	68	292	438	359	34	51	0	1	0	0	0	0	0
316000	0	13	77	106	97	6	7	0	0	0	0	0	0	0
681000	0	3	15	13	23	2	1	0	0	0	0	0	0	0
1470000	0	0	2	2	8	3	0	0	0	0	0	0	0	0
" occurrence% :"	NaN	85.5	89.5	90.8	93.1	95.3	95.5	95.6	97	97.4	97.3	95.9	85.6	90.2
" average :"	NaN	135	421	644	787	739	682	608	622	580	499	310	142	24.7
" occ*average :"	NaN	115	376	585	733	705	652	581	603	565	485	297	122	22.2
" -2sigma quantile :"	NaN	0.0987	0.113	0.127	0.156	0.198	0.202	0.257	0.319	0.489	0.579	0.46	0.23	0.187
" -1sigma quantile :"	NaN	0.617	0.781	0.947	1.26	1.89	2.03	2.58	3.59	6.69	9.28	8.47	3.64	1.03
" median :"	NaN	5.29	9.18	15.1	20.9	42.9	44.5	52.5	70.6	111	146	114	39.1	6.37
" +1sigma quantile :"	NaN	81.7	217	422	636	912	924	907	957	976	929	642	255	41.1
" +2sigma quantile :"	NaN	899	3420	5320	7310	7110	6570	5490	5090	4330	3700	1980	956	201

## Sheet: Fig.1f
"Figure 1f"	o_LB_MAPS__2024Jun25_075522bb.ps PAGE#223
"Bw2 [pT2] \ |MLat| [d:"	-2.5	2.5	7.5	12.5	17.5	22.5	27.5	32.5	37.5	42.5	47.5	52.5	57.5	62.5
0.00681	0	0	0	0	0	0	0	0	0	0	0	0	0	0
0.0147	0	0	0	0	0	0	0	0	0	0	0	0	0	0
0.0316	0	3940	3740	4350	4090	5270	4940	4240	3230	1270	385	51	19	3
0.0681	0	40300	29400	27600	23900	12600	13900	9840	7320	3010	1160	290	131	22
0.147	0	73900	55600	55300	52200	27300	25900	20700	16800	10100	4560	1270	596	130
0.316	0	106000	81000	79400	73200	38300	36900	29500	22500	12300	5760	1660	949	274
0.681	0	133000	102000	100000	95300	49900	45000	38400	29200	15600	7620	2360	1400	334
1.47	0	149000	112000	104000	103000	52300	45900	40000	33400	17400	8650	2810	1540	392
3.16	0	149000	112000	102000	96800	44400	44000	35800	28400	16300	8470	2470	1310	386
6.81	0	134000	102000	93900	90700	34200	37600	30500	23900	13800	7810	2590	826	172
14.7	0	129000	99100	93100	85100	29000	31500	26000	21000	12500	7600	2360	752	132
31.6	0	128000	90200	83000	79000	27900	28200	24000	19200	14500	6620	2400	537	74
68.1	0	113000	84100	80900	69500	27000	27100	22200	17300	14100	7080	2930	538	89
147	0	82700	68500	62500	61400	22500	21700	19300	16000	10200	6310	2540	434	47
316	0	51400	50100	44700	45500	16200	16000	15900	12400	6820	4520	1850	205	5
681	0	25100	29600	29800	30900	10400	11200	9390	8180	4670	2570	733	166	3
1470	0	9050	14900	15700	18400	5970	6140	4690	3350	1480	827	227	76	0
3160	0	3250	6690	7560	7840	2230	2480	1390	1080	478	77	19	15	0
6810	0	883	2780	3030	2850	683	753	225	333	108	4	0	0	0
14700	0	370	926	1090	865	129	143	39	52	8	2	0	0	0
31600	0	157	237	302	233	17	19	3	1	0	0	0	0	0
68100	0	65	41	79	45	12	2	0	0	0	0	0	0	0
147000	0	33	7	10	6	1	0	0	0	0	0	0	0	0
316000	0	14	0	1	0	0	2	0	0	0	0	0	0	0
681000	0	4	0	0	0	0	0	0	0	0	0	0	0	0
1470000	0	1	0	0	0	0	0	0	0	0	0	0	0	0
" occurrence% :"	NaN	63	62.8	64.7	64.5	61.9	59.8	58.7	59.9	62.5	62.4	59.9	60.5	63.6
" average :"	NaN	89.1	138	157	159	106	113	92.7	97.3	85.1	81.6	82.6	50.4	11.7
" occ*average :"	NaN	56.2	86.8	101	102	65.5	67.4	54.5	58.3	53.2	50.9	49.5	30.5	7.45
" -2sigma quantile :"	NaN	0.0814	0.0829	0.0817	0.0852	0.0633	0.0625	0.0644	0.0667	0.0865	0.107	0.124	0.113	0.119
" -1sigma quantile :"	NaN	0.435	0.452	0.434	0.45	0.341	0.341	0.367	0.375	0.421	0.522	0.68	0.415	0.372
" median :"	NaN	5.09	6.08	5.87	5.95	3.13	3.69	3.78	3.84	5.17	6.98	9.55	2.37	1.79
" +1sigma quantile :"	NaN	81.8	114	115	135	87.4	90.3	95.7	98.5	97	130	153	43	12
" +2sigma quantile :"	NaN	648	1140	1390	1550	989	1080	931	923	834	810	738	596	120

## Sheet: Fig.1g
"Figure 1g"	o_LB_MAPS__2024Jun25_075522bb.ps PAGE#192
" Bw2 [pT2] \ L-Lpp:"	-0.25	0.25	0.75	1.25	1.75	2.25	2.75	3.25	3.75	4.25	4.75	5.25	5.75	6.25
0.00681	0	0	0	0	0	0	0	0	0	0	0	0	0	0
0.0147	0	0	0	0	0	0	0	0	0	0	0	0	0	0
0.0316	0	870	1590	1500	1540	1060	742	515	386	345	137	153	128	303
0.0681	0	44600	57700	46100	25700	10500	5420	2580	1910	792	644	435	408	634
0.147	0	85600	110000	93300	53500	20000	10300	4680	3700	3030	2760	2480	2060	2580
0.316	0	118000	149000	124000	72100	30600	15200	6770	5930	5570	5330	5130	4680	5710
0.681	0	144000	170000	144000	86300	40800	20100	8600	7980	6840	6450	6780	6170	7720
1.47	0	145000	157000	140000	88300	42900	21400	8490	7120	6820	6720	7350	6790	7540
3.16	0	126000	140000	123000	78300	38500	19700	7700	6230	5900	6200	7380	6820	7380
6.81	0	110000	122000	108000	67200	31300	17600	7740	5910	5500	5510	6110	6000	6490
14.7	0	95800	108000	93400	59900	27200	16500	7530	5940	5410	5240	5670	5610	6160
31.6	0	80800	91500	83600	54600	25400	15700	7070	5750	5600	4930	5510	5390	6640
68.1	0	65500	75300	74600	51500	24400	14900	6700	5390	5650	4990	5210	5350	7060
147	0	46000	60900	62900	46500	21900	13400	6200	4910	5350	5170	5390	5450	7610
316	0	26700	44600	52800	40500	20600	12600	5940	4760	5300	5730	5930	5780	7900
681	0	15900	30500	40800	34900	17900	10200	5410	4580	4980	6490	6660	5910	7410
1470	0	9630	22200	31500	29400	15600	8860	4690	3820	5340	5730	6950	5580	7020
3160	0	6560	16000	24800	23200	12400	7360	4240	3260	4700	4440	5390	5030	6080
6810	0	4380	11600	19400	18200	9850	6010	3080	2770	3330	3070	3400	3740	4290
14700	0	3000	8320	14800	14300	7930	4640	2250	1890	1990	1660	1970	2090	2600
31600	0	1850	5480	10400	10000	5600	3360	1360	943	886	802	812	818	1030
68100	0	1040	3040	5950	6060	3070	1900	590	330	298	302	204	231	289
147000	0	455	1220	2530	2840	1360	796	181	69	47	59	33	37	28
316000	0	124	360	792	905	378	257	36	6	2	8	4	5	1
681000	0	30	67	111	144	70	36	6	0	0	0	0	0	0
1470000	0	7	3	10	11	4	4	0	0	0	0	0	0	0
" occurrence% :"	NaN	58.2	61.5	67.4	73.1	75.7	73.7	59.3	51.1	47.4	43.8	40.7	42.5	48.2
" average :"	NaN	363	767	1530	2360	2520	2750	2020	1590	1640	1610	1490	1620	1590
" occ*average :"	NaN	211	472	1030	1730	1900	2030	1200	812	776	704	608	689	768
" -2sigma quantile :"	NaN	0.0763	0.0742	0.0791	0.0842	0.0886	0.0901	0.0841	0.089	0.129	0.146	0.167	0.177	0.162
" -1sigma quantile :"	NaN	0.318	0.3	0.346	0.411	0.501	0.579	0.57	0.554	0.741	0.813	0.931	0.991	0.952
" median :"	NaN	2.7	3	4.17	6.81	8.12	12.1	16.3	15.1	28.7	32.6	35	37.2	47.1
" +1sigma quantile :"	NaN	47.8	88.9	211	504	739	854	1050	980	1720	1610	1770	1870	1840
" +2sigma quantile :"	NaN	1160	4430	13900	22200	26700	30400	20700	18200	17700	16700	15900	17000	17200

## Sheet: Fig.1h
"Figure 1h"	o_LB_MAPS__2024Jun25_075522bb.ps PAGE#191
" Bw2 [pT2] \ L-Lpp:"	-0.25	0.25	0.75	1.25	1.75	2.25	2.75	3.25	3.75	4.25	4.75	5.25	5.75	6.25
0.00681	0	0	0	0	0	0	0	0	0	0	0	0	0	0
0.0147	0	0	0	0	0	0	0	0	0	0	0	0	0	0
0.0316	0	0	135	291	565	419	278	184	335	176	147	60	16	18
0.0681	0	235	1800	3020	1960	1240	859	1030	1470	1230	846	592	453	483
0.147	0	636	2370	3600	3610	2650	2330	2510	3320	2360	2590	3710	4830	36500
0.316	0	1360	3540	5610	5420	5340	4500	4750	5450	4710	4410	6150	6300	100000
0.681	0	1890	5170	10000	9390	8020	7270	8610	9660	9860	8500	9620	11000	135000
1.47	0	3060	8030	13500	15200	13400	12100	13200	16100	14900	13300	13700	16700	178000
3.16	0	4110	9620	15400	19600	18700	15400	16500	21600	19300	18800	19100	22300	220000
6.81	0	3370	8060	11800	17100	21000	19200	20300	22300	19800	19600	19500	21200	222000
14.7	0	1920	6680	9640	13500	19400	19200	19700	20300	19600	19100	17300	19200	172000
31.6	0	2370	6370	9090	11800	15600	17000	19500	21500	21900	21700	19300	18800	133000
68.1	0	2340	5090	8170	12600	15400	17800	19800	22900	22700	22400	20200	20400	116000
147	0	1880	5220	8620	12000	14600	18100	22300	25000	23900	24000	23100	22900	106000
316	0	600	3000	6720	10600	15300	18800	24700	26000	27500	28000	25900	23300	94500
681	0	140	1440	4960	9030	12700	17100	22700	25100	25200	26500	24200	19900	73000
1470	0	126	842	3250	7710	10100	13800	19400	21400	21800	20100	20300	14600	49700
3160	0	64	229	1780	5320	6660	9980	13000	14900	14500	13400	11300	8240	29000
6810	0	0	56	772	2510	3340	5090	6440	6910	6520	5700	4440	3150	15100
14700	0	0	20	360	872	1300	1680	1910	2110	1920	1600	1610	768	6750
31600	0	0	2	101	298	324	351	382	303	330	396	257	119	2520
68100	0	0	0	12	89	122	62	38	34	45	63	16	23	783
147000	0	0	0	0	15	25	21	1	4	4	8	2	6	211
316000	0	0	0	0	0	1	3	0	5	0	1	1	2	35
681000	0	0	0	0	0	0	0	0	2	0	0	0	1	2
1470000	0	0	0	0	0	0	0	0	3	0	0	0	0	0
" occurrence% :"	NaN	93.8	92.2	94	96.4	97.2	97.4	97.9	97.4	97.1	96	93.5	90.5	60.8
" average :"	NaN	52	90.8	281	557	636	761	782	781	761	739	665	489	387
" occ*average :"	NaN	48.8	83.6	264	537	618	741	766	761	739	709	622	442	236
" -2sigma quantile :"	NaN	0.157	0.0882	0.0884	0.135	0.211	0.276	0.303	0.259	0.327	0.336	0.26	0.217	0.219
" -1sigma quantile :"	NaN	0.916	0.764	0.786	1.33	2.02	2.89	3.25	2.85	3.15	3.48	2.71	2.01	0.983
" median :"	NaN	5.85	6.75	7.77	15.8	25.8	53.5	79.3	73.2	82.5	86	75.9	41.5	8.87
" +1sigma quantile :"	NaN	76.8	102	208	499	680	971	1210	1180	1220	1080	996	723	224
" +2sigma quantile :"	NaN	374	855	2670	4990	6070	7410	7450	7200	7060	6570	5690	4260	3510

## Sheet: Fig.1i
"Figure 1i"	o_LB_MAPS__2024Jun25_075522bb.ps PAGE#193
" Bw2 [pT2] \ L-Lpp:"	-0.25	0.25	0.75	1.25	1.75	2.25	2.75	3.25	3.75	4.25	4.75	5.25	5.75	6.25
0.00681	0	0	0	0	0	0	0	0	0	0	0	0	0	0
0.0147	0	0	0	0	0	0	0	0	0	0	0	0	0	0
0.0316	0	14	338	1530	1960	1120	1050	724	655	519	284	276	327	332
0.0681	0	11300	17200	19800	14900	7330	3120	1470	1980	1410	579	429	425	460
0.147	0	20800	25300	33300	31200	17100	9620	4940	4340	2530	1540	1420	1430	4360
0.316	0	28300	37100	45600	43600	24500	14000	7560	6080	3500	2180	2500	3060	9150
0.681	0	35000	48800	56100	56300	31400	17800	12000	8420	4240	2830	2940	3550	9170
1.47	0	41100	54500	60600	61000	32900	18300	12300	8080	3920	2590	3250	4210	11600
3.16	0	40000	55700	65500	61000	30400	13900	8840	6370	3700	2150	3080	3420	9960
6.81	0	34100	49900	63600	60400	27000	11900	6750	4380	2920	1890	3210	2540	7900
14.7	0	31900	42500	62500	58600	26900	10100	6340	4290	2310	2200	2610	2320	6440
31.6	0	27600	39300	53100	55100	25900	9630	6160	3870	2220	1620	2360	2040	5710
68.1	0	21900	30900	46300	54800	25300	9310	5120	2820	1710	1470	1840	1640	4790
147	0	15100	23100	38600	43900	22600	7530	3900	1680	1270	1180	1820	1370	3790
316	0	8480	16200	27200	32400	16100	6020	3080	1190	838	886	1400	1070	2780
681	0	4250	10100	16600	23000	11600	3970	2120	921	590	452	936	600	2090
1470	0	2410	5010	8700	12600	6560	2590	1320	799	520	145	458	334	1360
3160	0	936	2070	3710	6040	2790	860	616	407	378	94	311	197	808
6810	0	383	934	1480	2310	962	326	209	117	135	32	164	144	514
14700	0	84	356	523	761	362	114	40	15	17	3	42	82	262
31600	0	17	89	214	178	82	39	2	0	6	0	6	8	91
68100	0	2	37	41	50	24	9	0	0	0	0	0	0	42
147000	0	1	8	5	7	2	2	0	0	0	0	0	0	16
316000	0	0	1	0	1	0	0	0	0	0	0	0	0	4
681000	0	0	0	0	0	0	0	0	0	0	0	0	0	2
1470000	0	0	0	0	0	0	0	0	0	0	0	0	0	0
" occurrence% :"	NaN	73.1	73.7	70.9	69.5	62.9	63.7	60.2	55.3	45.5	37.9	39	35.2	26.6
" average :"	NaN	68.7	114	140	184	175	139	116	91.8	135	78.9	179	165	321
" occ*average :"	NaN	50.2	83.9	99.2	128	110	88.8	70	50.7	61.7	29.9	69.9	58.1	85.3
" -2sigma quantile :"	NaN	0.0814	0.078	0.0795	0.09	0.0899	0.0831	0.0894	0.0634	0.055	0.0667	0.0945	0.0877	0.128
" -1sigma quantile :"	NaN	0.385	0.417	0.441	0.528	0.457	0.366	0.417	0.296	0.267	0.342	0.462	0.409	0.428
" median :"	NaN	3.73	4.23	6.34	8.2	6.76	3.28	2.93	1.96	2.32	3.38	5.7	3.16	3.58
" +1sigma quantile :"	NaN	51.8	74	103	160	160	95.5	79.6	40	54.7	74	134	75.2	86.5
" +2sigma quantile :"	NaN	554	897	1120	1720	1650	1330	1250	1080	1690	729	1810	1380	2050

## Sheet: Fig.1j
"Figure 1j"	o_LB_MAPS__2024Jun25_075522bb.ps PAGE#263
" Bw2 [pT2] \ Kp:"	0.00688	0.673	1.34	2.01	2.67	3.34	4	4.67	5.34	6
0.00681	0	0	0	0	0	0	0	0	0	0
0.0147	0	0	0	0	0	0	0	0	0	0
0.0316	1590	1560	1060	941	528	397	289	75	69	13
0.0681	11900	19500	20000	19300	12000	6270	3520	1050	544	384
0.147	27600	38300	42100	37400	25300	13100	7740	2640	1010	696
0.316	38600	51700	60000	52700	36400	18900	10900	3920	1540	929
0.681	45300	60800	70700	64400	45700	25100	13900	5280	1920	1240
1.47	45500	59400	64700	66400	46300	29000	15100	6240	2310	1380
3.16	40200	52700	52100	56700	42200	29300	15500	6780	2520	1620
6.81	33000	43700	42500	48300	39200	28100	14800	6780	2620	1730
14.7	26200	37000	36400	43900	36500	26900	14300	6890	2570	1750
31.6	22700	31600	33400	39800	34700	26000	14100	6960	2560	1760
68.1	20000	28100	30200	36600	32800	25500	13600	7000	2660	2040
147	16700	22100	25400	32700	30500	24900	13200	7040	2660	2050
316	14600	16600	22100	30400	27600	24200	12500	6990	2730	2160
681	11900	11800	17200	27200	24000	22200	12000	6790	2690	2240
1470	8860	9670	13400	23700	20300	19100	11100	6540	2580	2270
3160	5540	7270	10100	19400	16000	15800	9890	6190	2380	2140
6810	2540	5180	7020	14600	12900	12300	8680	5750	1900	2010
14700	801	2750	4550	9900	9750	9810	7400	5080	1620	1810
31600	168	1140	2200	5470	6140	7020	5720	4130	1340	1680
68100	33	376	868	1960	2940	4020	3700	2900	837	1300
147000	1	71	171	520	952	1590	1660	1620	446	915
316000	0	11	20	112	176	438	465	650	181	340
681000	0	1	0	12	15	61	84	91	38	65
1470000	0	0	0	0	1	3	4	11	2	8
" occurrence% :"	53.1	54.7	61.7	68.1	73.7	80.8	79.1	80.4	79.4	82.8
" average :"	229	418	635	1270	1880	3370	5320	9320	7610	15200
" occ*average :"	121	229	392	867	1390	2730	4210	7500	6050	12500
" -2sigma quantile :"	0.0777	0.0735	0.0774	0.0837	0.0952	0.115	0.114	0.158	0.133	0.157
" -1sigma quantile :"	0.333	0.313	0.319	0.417	0.53	0.891	0.882	1.75	1.61	2.95
" median :"	3.17	3.08	3.09	6.68	11.2	29.1	37.3	101	90.9	293
" +1sigma quantile :"	112	95.3	167	515	763	1690	3230	7620	4830	16100
" +2sigma quantile :"	2420	4000	6300	14200	20100	38200	62900	98700	84800	174000

[truncated: 17 more sheets: Fig.1k, Fig.1l, Fig.2a, Fig.2b, Fig.2c, Fig.2d, Fig.2e, Fig.2f, Fig.3, Fig.4, SuppFig.1, SuppFig.2, SuppFig.3, SuppFig.4, SuppFig.5, SuppFig.6, SuppFig.7]
